# Supplementary material for: A rare complication of blood culture-negative infective endocarditis on tricuspid valve: case report
Source: Eur Heart J Case Rep. 2024 Oct 22;8(11):ytae570. doi: 10.1093/ehjcr/ytae570 (PMC11552523; doi:10.1093/ehjcr/ytae570)
Supplement: ytae570_Supplementary_Data [file ytae570_supplementary_data.zip]

Archive with 5 entries (5 files):
- Video fig.5.mp4
- Video figure 1.mp4
- 3D short axis pre surgery.mp4
- Video fig.3.mp4
- Video fig.4.mp4
